# Supplementary material for: Comparative Performance of Digital PCR and Real-Time RT-PCR in Respiratory Virus Diagnostics
Source: Viruses. 2025 Sep 18;17(9):1259. doi: 10.3390/v17091259 (PMC12474457; doi:10.3390/v17091259)
Supplement: Supplementary file 1 [file viruses-17-01259-s001.zip]

Archive with 1 entries (1 files):
- viruses-3833650-supplementary.pdf
